# Supplementary material for: Emergence of KPC-8-producing K. pneumoniae infection without prior exposure to ceftazidime/avibactam: the threat of de novo infections by ceftazidime/avibactam-resistant KPC variants
Source: Antimicrob Agents Chemother. 2025 Apr 22;69(6):e01494-24. doi: 10.1128/aac.01494-24 (PMC12135529; doi:10.1128/aac.01494-24)
Supplement: Table S5 — SNPs found among the isolates that grew above the MIC vs the original sequenced isolates (MIC = 16 mg/L). [file aac.01494-24-s0002.xlsx]

## Sheet: S1_16_resistant_vs_S1_hybrid
MAP	REF	TYPE	LENGTH	REF	ALT	ZYGOSITY	COUNT	COV	FREQ	FWD/REV	QUALITY	AN	EFFECT	AA CHANGE
1	3350535	Deletion	7	GCCGCCC	-	Homozygous	45	52	86.5385	0.377778	34.3556	CDS: putA	putA:c.285_291delCGCCGCC	putA:p.Ala96fs
1	3664492	SNV	1	C	A	Homozygous	51	51	100	0.490196	35.451	CDS: nagR	nagR:c.559G>T	nagR:p.Glu187*
1	4334169	Deletion	1	C	-	Homozygous	54	55	98.1818	0.481481	33.7778
1	4339091	SNV	1	C	T	Homozygous	10	10	100	0.1	34
1	4339141	SNV	1	G	T	Homozygous	17	17	100	0.294118	34.4118
1	4712336	SNV	1	C	T	Homozygous	21	21	100	0.428571	36.7619
1	4712345	SNV	1	T	C	Homozygous	21	22	95.4545	0.380952	32.5714
1	5084128	SNV	1	A	G	Homozygous	18	18	100	0.5	37.6111
1	5114506	SNV	1	A	C	Homozygous	76	76	100	0.486842	34.0526	CDS: rpoB	rpoB:c.1716T>G	rpoB:p.Ile572Met
1	5114675	SNV	1	A	T	Homozygous	85	85	100	0.494118	34.5647	CDS: rpoB	rpoB:c.1547T>A	rpoB:p.Val516Asp
1	5327528	SNV	1	G	A	Homozygous	27	27	100	0.37037	35.8889	rRNA: rRNA
2	168696	SNV	1	A	T	Homozygous	48	48	100	0.5	34.7292
Suplementary Table 5. SNPs found between the isolates that grew above the MIC versus the original sequenced isolates (MIC=16mg/L).
Every tab represents one sequenced isolate (example: S1) and the concentration of ceftazidime/avibactam it grew at (example: 16_resistant)

## Sheet: S1_32_resistant_vs_S1_hybrid
MAP	REF	TYPE	LENGTH	REF	ALT	ZYGOSITY	COUNT	COV	FREQ	FWD/REV	QUALITY	AN	EFFECT	AA CHANGE
1	3350535	Deletion	7	GCCGCCC	-	Homozygous	69	75	92	0.463768	31.7971	CDS: putA	putA:c.285_291delCGCCGCC	putA:p.Ala96fs
1	3664492	SNV	1	C	A	Homozygous	63	63	100	0.47619	35.6825	CDS: nagR	nagR:c.559G>T	nagR:p.Glu187*
1	4334169	Deletion	1	C	-	Homozygous	51	52	98.0769	0.431373	33.7451
1	4339141	SNV	1	G	T	Homozygous	23	23	100	0.434783	36.5217
1	4712336	SNV	1	C	T	Homozygous	29	29	100	0.344828	33.8966
1	4712345	SNV	1	T	C	Homozygous	31	31	100	0.354839	35.7097
1	5084128	SNV	1	A	G	Homozygous	11	11	100	0.363636	34.2727
1	5114506	SNV	1	A	C	Homozygous	100	100	100	0.5	34.99	CDS: rpoB	rpoB:c.1716T>G	rpoB:p.Ile572Met
1	5114675	SNV	1	A	T	Homozygous	81	81	100	0.481481	35.4568	CDS: rpoB	rpoB:c.1547T>A	rpoB:p.Val516Asp
1	5327528	SNV	1	G	A	Homozygous	17	17	100	0.411765	33.7059	rRNA: rRNA
2	168696	SNV	1	A	T	Homozygous	61	61	100	0.47541	35.3607

## Sheet: S1_64_resistant_vs_S1_hybrid
MAP	REF	TYPE	LENGTH	REF	ALT	ZYGOSITY	COUNT	COV	FREQ	FWD/REV	QUALITY	AN	EFFECT	AA CHANGE
1	3350535	Deletion	7	GCCGCCC	-	Homozygous	48	58	82.7586	0.479167	33.0625	CDS: putA	putA:c.285_291delCGCCGCC	putA:p.Ala96fs
1	3664492	SNV	1	C	A	Homozygous	78	78	100	0.423077	34.0385	CDS: nagR	nagR:c.559G>T	nagR:p.Glu187*
1	4334169	Deletion	1	C	-	Homozygous	42	42	100	0.47619	33.2143
1	4339141	SNV	1	G	T	Homozygous	12	12	100	0.416667	36.4167
1	4712336	SNV	1	C	T	Homozygous	15	15	100	0.266667	36.1333
1	4712345	SNV	1	T	C	Homozygous	15	15	100	0.266667	33.8667
1	5084128	SNV	1	A	G	Homozygous	12	12	100	0.416667	37.0833
1	5114506	SNV	1	A	C	Homozygous	80	80	100	0.4375	35.1375	CDS: rpoB	rpoB:c.1716T>G	rpoB:p.Ile572Met
1	5114675	SNV	1	A	T	Homozygous	78	78	100	0.448718	35.1538	CDS: rpoB	rpoB:c.1547T>A	rpoB:p.Val516Asp
1	5327528	SNV	1	G	A	Homozygous	20	20	100	0.45	35.8	rRNA: rRNA
2	168696	SNV	1	A	T	Homozygous	44	44	100	0.477273	35.9091

## Sheet: S2_16_resistant_vs_S2_Illumina
MAP	REF	TYPE	LENGTH	REF	ALT	ZYGOSITY	COUNT	COV	FREQ	FWD/REV	QUALITY	AN	EFFECT	AA CHANGE
fasta_record: S2_contig_11	17155	SNV	1	A	C	Homozygous	22	22	100	0.454545	34.1818
fasta_record: S2_contig_11	17174	SNV	1	C	A	Homozygous	21	22	95.4545	0.428571	36.619
fasta_record: S2_contig_11	17200	SNV	1	T	C	Homozygous	23	23	100	0.434783	35.8261
fasta_record: S2_contig_11	17202	Insertion	1	-	A	Homozygous	22	23	95.6522	0.454545	32.9545
fasta_record: S2_contig_61	166	SNV	1	C	T	Homozygous	85	138	61.5942	0.494118	36.4118	CDS: hypothetical protein	hypothetical protein:c.166C>T	hypothetical protein:p.Arg56Cys
fasta_record: S2_contig_70	1273	SNV	1	T	G	Homozygous	37	37	100	0.432432	37.4865	CDS: Mobile element protein	Mobile element protein:c.44T>G	Mobile element protein:p.Leu15Arg
fasta_record: S2_contig_97	407	SNV	1	G	A	Homozygous	57	90	63.3333	0.491228	36.5789
fasta_record: S2_contig_97	415	SNV	1	C	T	Homozygous	57	90	63.3333	0.491228	35.8596

## Sheet: S2_32_resistant_vs_S2_Illumina
MAP	REF	TYPE	LENGTH	REF	ALT	ZYGOSITY	COUNT	COV	FREQ	FWD/REV	QUALITY	AN	EFFECT	AA CHANGE
fasta_record: S2_contig_11	17155	SNV	1	A	C	Homozygous	35	35	100	0.285714	32.4571
fasta_record: S2_contig_11	17174	SNV	1	C	A	Homozygous	30	30	100	0.3	34.0333
fasta_record: S2_contig_11	17200	SNV	1	T	C	Homozygous	24	24	100	0.333333	35.0833
fasta_record: S2_contig_11	17202	Insertion	1	-	A	Homozygous	22	24	91.6667	0.363636	32.4091
fasta_record: S2_contig_61	1837	SNV	1	A	G	Homozygous	97	154	62.987	0.494845	34.6392	CDS: hypothetical protein	hypothetical protein:c.1837A>G	hypothetical protein:p.Thr613Ala
fasta_record: S2_contig_70	1273	SNV	1	T	G	Homozygous	50	50	100	0.5	35.14	CDS: Mobile element protein	Mobile element protein:c.44T>G	Mobile element protein:p.Leu15Arg

## Sheet: S3_16_resistant_vs_S3_Illumina
MAP	REF	TYPE	LENGTH	REF	ALT	ZYGOSITY	COUNT	COV	FREQ	FWD/REV	QUALITY	AN	EFFECT	AA CHANGE
fasta_record: S3_contig_8	3227	SNV	1	T	G	Homozygous	61	61	100	0.42623	35.2951	CDS: 3-isopropylmalate dehydrogenase (EC 1.1.1.85)	3-isopropylmalate dehydrogenase (EC 1.1.1.85):c.779T>G	3-isopropylmalate dehydrogenase (EC 1.1.1.85):p.Ile260Ser
fasta_record: S3_contig_11	17754	SNV	1	C	A	Homozygous	28	28	100	0.392857	33.2857
fasta_record: S3_contig_11	17773	SNV	1	A	C	Homozygous	29	29	100	0.413793	35.7586
fasta_record: S3_contig_11	17799	SNV	1	C	T	Homozygous	22	23	95.6522	0.454545	31.6364
fasta_record: S3_contig_11	17801	Deletion	1	A	-	Homozygous	23	23	100	0.434783	33
fasta_record: S3_contig_12	88317	SNV	1	G	A	Homozygous	47	47	100	0.425532	35.8723	CDS: 4-aminobutyraldehyde dehydrogenase (EC 1.2.1.19)	4-aminobutyraldehyde dehydrogenase (EC 1.2.1.19):c.756G>A
fasta_record: S3_contig_33	267	SNV	1	C	T	Homozygous	88	139	63.3094	0.420455	32.9886	CDS: Mobile element protein	Mobile element protein:c.267C>T
fasta_record: S3_contig_33	321	SNV	1	G	A	Homozygous	66	101	65.3465	0.409091	34.5303	CDS: Mobile element protein	Mobile element protein:c.321G>A
fasta_record: S3_contig_33	333	SNV	1	G	A	Homozygous	56	87	64.3678	0.446429	34.875	CDS: Mobile element protein	Mobile element protein:c.333G>A
fasta_record: S3_contig_39	20766	SNV	1	A	G	Homozygous	12	14	85.7143	0.416667	34.25
fasta_record: S3_contig_39	20775	SNV	1	G	A	Homozygous	12	13	92.3077	0.5	36.6667
fasta_record: S3_contig_59	1470	SNV	1	A	G	Homozygous	106	171	61.9883	0.5	35.066	CDS: hypothetical protein	hypothetical protein:c.532T>C
fasta_record: S3_contig_59	1615	SNV	1	T	C	Homozygous	115	179	64.2458	0.46087	32.713	CDS: hypothetical protein	hypothetical protein:c.387A>G
fasta_record: S3_contig_79	373	SNV	1	G	A	Homozygous	104	134	77.6119	0.471154	35.4808	CDS: Mobile element protein	Mobile element protein:c.296G>A	Mobile element protein:p.Arg99Gln
fasta_record: S3_contig_79	450	SNV	1	A	C	Homozygous	110	142	77.4648	0.454545	34.4818	CDS: Mobile element protein	Mobile element protein:c.373A>C	Mobile element protein:p.Met125Leu
fasta_record: S3_contig_86	128	SNV	1	A	T	Homozygous	115	190	60.5263	0.486957	35.3217

## Sheet: S3_64_resistant_vs_S3_Illumina
MAP	REF	TYPE	LENGTH	REF	ALT	ZYGOSITY	COUNT	COV	FREQ	FWD/REV	QUALITY	AN	EFFECT	AA CHANGE
fasta_record: S3_contig_8	3227	SNV	1	T	G	Homozygous	114	114	100	0.421053	35.0614	CDS: 3-isopropylmalate dehydrogenase (EC 1.1.1.85)	3-isopropylmalate dehydrogenase (EC 1.1.1.85):c.779T>G	3-isopropylmalate dehydrogenase (EC 1.1.1.85):p.Ile260Ser
fasta_record: S3_contig_11	17754	SNV	1	C	A	Homozygous	42	42	100	0.333333	36.2143
fasta_record: S3_contig_11	17773	SNV	1	A	C	Homozygous	40	40	100	0.4	36.1
fasta_record: S3_contig_11	17799	SNV	1	C	T	Homozygous	34	34	100	0.441176	34.4412
fasta_record: S3_contig_11	17801	Deletion	1	A	-	Homozygous	30	34	88.2353	0.433333	35.1
fasta_record: S3_contig_12	88317	SNV	1	G	A	Homozygous	99	99	100	0.474747	36.101	CDS: 4-aminobutyraldehyde dehydrogenase (EC 1.2.1.19)	4-aminobutyraldehyde dehydrogenase (EC 1.2.1.19):c.756G>A
fasta_record: S3_contig_39	20766	SNV	1	A	G	Homozygous	30	37	81.0811	0.466667	34.8667
fasta_record: S3_contig_39	20775	SNV	1	G	A	Homozygous	30	37	81.0811	0.466667	34.4
fasta_record: S3_contig_86	128	SNV	1	A	T	Homozygous	231	360	64.1667	0.493506	35.8485

## Sheet: S4_16_resistant_vs_S4_hybrid
MAP	REF	TYPE	LENGTH	REF	ALT	ZYGOSITY	COUNT	COV	FREQ	FWD/REV	QUALITY	AN	EFFECT	AA CHANGE
1	4339125	SNV	1	G	T	Homozygous	13	13	100	0.461538	34.5385
1	4712320	SNV	1	C	T	Homozygous	13	13	100	0.384615	33.1538
1	4712329	SNV	1	T	C	Homozygous	14	15	93.3333	0.5	30.3571
1	5218170	SNV	1	T	C	Homozygous	50	50	100	0.44	35.66
1	5218176	SNV	1	A	G	Homozygous	51	51	100	0.45098	36.4314
1	5218216	Deletion	1	A	-	Homozygous	57	57	100	0.473684	33.4386
1	5327513	SNV	1	G	A	Homozygous	18	18	100	0.444444	35	rRNA: rRNA
2	86375	Insertion	1	-	G	Homozygous	36	38	94.7368	0.472222	35.3889	CDS: KACLCPIO_05262	KACLCPIO_05262:c.530dupC	KACLCPIO_05262:p.Leu179fs
2	86383	SNV	1	T	C	Homozygous	39	39	100	0.487179	34.7436	CDS: KACLCPIO_05262	KACLCPIO_05262:c.522A>G
2	86395	SNV	1	C	A	Homozygous	38	38	100	0.5	36.2895	CDS: KACLCPIO_05262	KACLCPIO_05262:c.510G>T
2	86398	SNV	1	A	G	Homozygous	38	38	100	0.5	35.1316	CDS: KACLCPIO_05262	KACLCPIO_05262:c.507T>C
